# Supplementary material for: ATP-Binding Cassette G Transporters and Their Multiple Roles Especially for Male Fertility in Arabidopsis, Rice and Maize
Source: Int J Mol Sci. 2022 Aug 18;23(16):9304. doi: 10.3390/ijms23169304 (PMC9409143; doi:10.3390/ijms23169304)
Supplement: Supplementary file 1 [file ijms-23-09304-s001.zip]

Archive with 1 entries (1 files):
- ijms-1845236-supplementary.xlsx
