# Supplementary material for: ATP-Binding Cassette G Transporters and Their Multiple Roles Especially for Male Fertility in Arabidopsis, Rice and Maize
Source: Int J Mol Sci. 2022 Aug 18;23(16):9304. doi: 10.3390/ijms23169304 (PMC9409143; doi:10.3390/ijms23169304)
Supplement: Supplementary file 1 [file ijms-23-09304-s001.zip › ijms-1845236-supplementary.xlsx]

## Sheet: Sheet1
Table S1. The maize ABCG Subfamily: new nomenclature based on B73 reference genome V4.0 and pre-existing synonyms.
No.	New systematic name	Gene Model (B73 V3)	Chr.	Physical locus	Topology	Predicted subcellular localization
1	ZmABCG1	GRMZM5G813886	1	12176198-12182441	NBD–TMD	Cell membrane
2	ZmABCG2	GRMZM2G054332	1	43282276-43284648	NBD–TMD	Cell membrane
3	ZmABCG3	GRMZM5G870629	1	231674392-231677680	NBD–TMD	Cell membrane
4	ZmABCG4	GRMZM2G430675	1	240361060-240373010	NBD–TMD	Cell membrane
5	ZmABCG5	GRMZM2G434219/GRMZM2G135199	1	305582649-305594844	NBD–TMD	Cell membrane. Chloroplast. Cytoplasm. Nucleus.
6	ZmABCG6	GRMZM2G177812	2	25171106-25176433	NBD–TMD	Cell membrane
7	ZmABCG7	GRMZM2G109527/GRMZM2G109547	2	137325937-137330047	NBD–TMD	Cell membrane
8	ZmABCG8	GRMZM2G049877	3	186932425-186938309	NBD–TMD	Cell membrane
9	ZmABCG9	GRMZM2G035276	3	208299038-208301621	NBD–TMD	Cell membrane
10	ZmABCG10	GRMZM2G094490	3	229146436-229148265	NBD–TMD	Cell membrane
11	ZmABCG11	GRMZM2G308860	4	1519872-1524402	NBD–TMD	Cell membrane
12	ZmABCG12	GRMZM2G046059/GRMZM2G046024	4	210622232-210626878	NBD–TMD	Cell membrane
13	ZmABCG13	GRMZM2G177314	5	26332091-26335998	NBD–TMD	Cell membrane
14	ZmABCG14	GRMZM2G064603	5	221871850-221876358	NBD–TMD	Cell membrane
15	ZmABCG15	GRMZM2G099619	6	32910876-32913020	NBD–TMD	Cell membrane
16	ZmABCG16	GRMZM2G036940	6	146842279-146844363	NBD–TMD	Cell membrane
17	ZmABCG17	GRMZM5G817964	7	31999185-32006505	NBD–TMD	Cell membrane
18	ZmABCG18	GRMZM2G096952	7	133774093-133778933	NBD–TMD	Cell membrane
19	ZmABCG19	GRMZM2G119345	8	11119067-11126014	NBD–TMD	Cell membrane
20	ZmABCG20	AC194112.3_FG001	8	67174771-67176756	NBD–TMD	Cell membrane
21	ZmABCG21	GRMZM2G157564	8	114527255-114533597	NBD–TMD	Cell membrane
22	ZmABCG22	GRMZM2G474658	8	136509479-136511617	NBD–TMD	Cell membrane
23	ZmABCG23	GRMZM2G361066	8	147564557-147566080	NBD–TMD	Cell membrane
24	ZmABCG24	GRMZM2G143756	8	174478989-174481220	NBD–TMD	Cell membrane
25	ZmABCG25	GRMZM5G874756	9	6587251-6589339	NBD–TMD	Cell membrane
26	ZmABCG26	GRMZM2G166889	9	61129116-61134201	NBD–TMD	Cell membrane
27	ZmABCG27	GRMZM2G076526	9	94659231-94661958	NBD–TMD	Cell membrane
28	ZmABCG28	GRMZM2G357034	10	42074660-42079454	NBD–TMD	Cell membrane
29	ZmABCG29	GRMZM2G165757	10	74153903-74159100	NBD–TMD	Cell membrane
30	ZmABCG30	GRMZM2G455476	10	100543845-100549482	NBD–TMD	Cell membrane
31	ZmABCG31	GRMZM5G836471	10	150556801-150562630	NBD–TMD	Cell membrane
32	ZmABCG32	GRMZM2G477872	1	199517587-199526569	(NBD–TMD)2	Cell membrane
33	ZmABCG33	GRMZM2G391815	1	306164038-306173049	(NBD–TMD)2	Cell membrane
34	ZmABCG34	GRMZM2G479018	2	41358363-41370652	(NBD–TMD)2	Cell membrane
35	ZmABCG35	GRMZM2G118243	3	9567326-9577428	(NBD–TMD)2	Cell membrane. Cytoplasm
36	ZmABCG36	GRMZM2G000614	3	204722247-204732334	(NBD–TMD)2	Cell membrane. Chloroplast
37	ZmABCG37	GRMZM5G874955	3	228214808-228222699	(NBD–TMD)2	Cell membrane
38	ZmABCG38	GRMZM2G143139	3	228235045-228243424	(NBD–TMD)2	Cell membrane
39	ZmABCG39	GRMZM2G421495	4	6569539-6578184	(NBD–TMD)2	Cell membrane
40	ZmABCG40	GRMZM2G451792	4	199113827-199127980	(NBD–TMD)2	Cell membrane
41	ZmABCG41	GRMZM2G003411	4	236474079-236481803	(NBD–TMD)2	Cell membrane
42	ZmABCG42	GRMZM2G029506	6	108327528-108338061	(NBD–TMD)2	Cell membrane. Chloroplast
43	ZmABCG43	GRMZM2G319125	7	79613298-79626000	(NBD–TMD)2	Cell membrane
44	ZmABCG44	GRMZM2G334162	7	80640166-80656679	(NBD–TMD)2	Cell membrane
45	ZmABCG45	GRMZM2G479906	7	94949585-94962130	(NBD–TMD)2	Cell membrane
46	ZmABCG46	GRMZM2G415529	7	159034934-159046986	(NBD–TMD)2	Cell membrane
47	ZmABCG47	GRMZM5G892675	8	146513037-146520523	(NBD–TMD)2	Cell membrane
48	ZmABCG48	GRMZM2G400533	8	146546991-146554204	(NBD–TMD)2	Cell membrane
49	ZmABCG49	GRMZM2G366146	9	77628402-77638335	(NBD–TMD)2	Cell membrane. Chloroplast
50	ZmABCG50	GRMZM2G014282	10	4428254-4447229	(NBD–TMD)2	Cell membrane
51	ZmABCG51	GRMZM2G319138	10	101340777_101362021	(NBD–TMD)2	Cell membrane
Note：1. ZmABCG5, ZmABCG7, and ZmABCG12 have two gene models in the reference genome B73V3.0, which may be resulted from split of the same gene model in B73 V4.0 (https://maizegdb.org/). 2.The prediction of subcellular localization informations is retrieved in http://www.csbio.sjtu.edu.cn/bioinf/Cell-PLoc-2/.
